# Supplementary material for: Nitrofuran Derivatives Cross-Resistance Evidence—Uropathogenic Escherichia coli Nitrofurantoin and Furazidin In Vitro Susceptibility Testing
Source: J Clin Med. 2023 Aug 8;12(16):5166. doi: 10.3390/jcm12165166 (PMC10455607; doi:10.3390/jcm12165166)
Supplement: Supplementary file 1 [file jcm-12-05166-s001.zip]

Archive with 1 entries (1 files):
- jcm-2522354-supplementary.pdf
